# Supplementary material for: Zinc(II) Complexes of Amino Acids as New Active Ingredients for Anti-Acne Dermatological Preparations
Source: Int J Mol Sci. 2021 Feb 6;22(4):1641. doi: 10.3390/ijms22041641 (PMC7915519; doi:10.3390/ijms22041641)
Supplement: Supplementary file 1 [file ijms-22-01641-s001.zip]

Archive with 10 entries (9 files):
- ijms-1083706 suppl/
- ijms-1083706 suppl/Test report S1 - microbiological purity test for ZnGly gel (A).pdf
- ijms-1083706 suppl/Test report S2 - microbiological purity test for ZnHis gel (B).pdf
- ijms-1083706 suppl/Test report S3 - microbiological purity test for placebo gel.pdf
- ijms-1083706 suppl/Test report S4 - challange test for ZnGly gel (A).pdf
- ijms-1083706 suppl/Test report S5 - challange test for ZnHis gel (B).pdf
- ijms-1083706 suppl/Test report S6 - challange test for placebo gel.pdf
- ijms-1083706 suppl/Test report S7 - dermatological test (Patch test) for ZnGly gel (A).pdf
- ijms-1083706 suppl/Test report S8 - dermatological test (Patch test) for ZnHis gel (B).pdf
- ijms-1083706 suppl/Test report S9 - dermatological test (Patch test) for placebo gel.pdf
